# Supplementary material for: Mitochondrial Respiration in Peripheral Blood Mononuclear Cells Negatively Correlates with Disease Severity in Pulmonary Arterial Hypertension
Source: J Clin Med. 2022 Jul 16;11(14):4132. doi: 10.3390/jcm11144132 (PMC9319555; doi:10.3390/jcm11144132)
Supplement: Supplementary file 1 [file jcm-11-04132-s001.zip]

Archive with 1 entries (1 files):
- jcm-1774006-supplementary.pdf
